# Supplementary material for: Impact of COVID-19 Confinement on Adolescent Patients with Anorexia Nervosa: A Qualitative Interview Study Involving Adolescents and Parents
Source: Int J Environ Res Public Health. 2021 Apr 16;18(8):4251. doi: 10.3390/ijerph18084251 (PMC8074137; doi:10.3390/ijerph18084251)
Supplement: Supplementary file 1 [file ijerph-18-04251-s001.zip]

Archive with 1 entries (1 files):
- ijerph-1131491-supplementary.pdf
